# Supplementary material for: Russian isolates enlarge the known geographic diversity of Francisella tularensis subsp. mediasiatica
Source: PLoS One. 2017 Sep 5;12(9):e0183714. doi: 10.1371/journal.pone.0183714 (PMC5584958; doi:10.1371/journal.pone.0183714)
Supplement: S1 Table — (XLSX) [file pone.0183714.s002.xlsx]

## Sheet: Лист1
	S1 Table The strains of F. tularensis used in this study and MLVA15 profiles
	№	strain	Subspecies	source	geographic origin	Year	Ft-M3_9bp_432bp_25u	Ft-M5_16bp_208bp_3u	Ft-M6_21bp_311bp_4u	Ft-M7_16bp_207bp_4u	Ft-M8_16bp_286bp_4u	Ft-M9_16bp_248bp_4u	Ft-M10_16bp_617bp_16u	Ft-M11_10bp_392bp_5u	Ft-M12_10bp_345bp_2u	Ft-M13_12bp_325bp_2u	Ft-M16_10bp_221bp_2u	Ft-M19_13bp_316bp_2u	Ft-M20_12bp_255bp_3u	Ft-M23_23bp_435bp_2u	Ft-M24_21bp_459bp_1u
	1	1*	holarctica	N/D	unknown	ND	9	2	8	2	2	2	3	5	2	1	1	1	3	1	2
	2	2*	holarctica	N/D	Krasnodar Territory	1964	23	2	7	2	5	2	3	5	2	1	1	1	3	1	1
	3	11*	holarctica	N/D	Rostov region	1989	9	2	6	2	2	2	3	5	2	1	1	1	3	1	2
	4	12*	holarctica	N/D	unknown	1989	20	2	4	1	2	2	3	5	2	1	1	1	4	1	1
	5	13*	holarctica	N/D	Rostov region	1989	21	2	4	2	2	2	3	5	2	1	1	1	3	1	2
	6	15	holarctica	Live vaccine strain	Moscow region	1942	17	2	4	2	2	2	3	6	2	1	1	2	3	1	2
	7	30*	holarctica	N/D	Crimea	1989	13	2	4	2	2	2	3	5	2	1	1	1	3	1	2
	8	34*	holarctica	N/D	Rostov-on-Don	1981	9	2	6	2	2	2	3	5	2	1	1	1	3	1	2
	9	38*	holarctica	N/D	Kalmykia	1987	17	2	4	2	2	2	3	5	2	1	1	1	3	1	2
	10	45*	holarctica	N/D	Krasnodar Territory	2004	14	2	4	2	2	2	3	5	2	1	1	1	3	1	1
	11	72*	holarctica	N/D	Rostov region	1989	10	2	6	2	2	2	3	5	2	1	1	1	3	1	2
	12	74*	holarctica	N/D	Moscow region	1989	15	2	4	2	2	2	3	5	2	1	1	1	3	1	2
	13	84*	holarctica	N/D	Moscow region	1977	17	2	4	2	2	2	3	5	2	1	1	1	22	1	2
	14	96*	holarctica	N/D	Krasnodar Territory	2004	17	2	6	2	2	2	3	5	2	1	1	1	4	1	2
	15	134*	holarctica	N/D	Crimea	1989	14	2	4	2	2	2	3	5	2	1	1	1	11	1	2
	16	155*	holarctica	N/D	Kharkov region	1949	8	2	4	2	2	2	3	5	2	1	1	1	3	1	2
	17	162*	holarctica	N/D	Rostov region	1988	14	2	4	2	0	2	3	5	2	1	1	1	3	1	2
	18	179*	holarctica	N/D	Krasnodar Territory	2002	12	2	4	2	2	2	3	5	2	1	1	1	3	1	2
	19	250*	holarctica	N/D	Rostov region	1988	14	2	4	2	2	2	3	5	2	1	1	1	3	1	2
	20	309*	holarctica	N/D	Poltava region	1949	9	2	7	2	2	2	3	5	2	1	1	1	3	1	2
	21	323*	holarctica	N/D	Cherkassy region	1982	9	2	6	2	2	2	3	5	2	1	1	1	3	1	2
	22	325*	holarctica	N/D	Kalmykia	1988	16	2	4	2	2	2	3	5	2	1	1	1	3	1	2
	23	345	holarctica	N/D	Murmansk region	1983	14	2	5	2	2	2	3	5	2	1	1	1	3	1	2
	24	379*	holarctica	N/D	Leningrad region	1991	27	2	4	2	2	2	3	5	2	1	1	1	3	1	2
	25	384*	holarctica	N/D	Volgograd region	1946	11	2	6	2	2	2	3	5	2	1	1	1	3	1	2
	26	401*	holarctica	N/D	Kazakhstan	1987	17	2	5	2	2	2	3	5	2	1	1	1	3	1	2
	27	457*	holarctica	N/D	Krasnodar Territory	1961	11	2	4	2	2	2	3	5	2	1	1	1	3	1	2
	28	517*	holarctica	N/D	Leningrad region	1989	15	2	4	2	2	2	3	5	2	1	1	1	3	1	1
	29	623*	holarctica	N/D	Krasnodar Territory	1961	11	2	4	2	2	2	3	5	2	1	1	1	3	1	2
	30	627*	holarctica	N/D	Crimea	1989	13	2	4	2	2	2	3	5	2	1	1	1	3	1	2
	31	668*	holarctica	N/D	Moldavia	1983	12	2	6	2	2	2	3	5	2	1	1	1	3	1	2
	32	777*	holarctica	N/D	Kazakhstan, Uralsk region	1988	15	2	4	2	2	2	3	5	2	1	1	1	5	1	2
	33	822*	holarctica	N/D	Odessa region	1989	16	2	6	2	2	2	3	5	2	1	1	1	3	1	1
	34	824*	holarctica	N/D	Dagestan	1961	11	2	4	2	2	2	3	5	2	1	1	1	3	1	2
	35	893*	holarctica	N/D	unknown	1959	9	2	3	2	2	2	3	5	2	1	1	1	11	1	2
	36	989*	holarctica	N/D	Khmelnitsky region	1990	17	2	4	2	2	2	3	5	2	1	1	1	3	1	2
	37	1203*	holarctica	N/D	Kazakhstan, Uralsk region	1987	17	2	4	2	2	2	3	5	2	1	1	1	3	1	2
	38	1238*	holarctica	N/D	Rostov region	1977	22	2	5	2	2	2	3	5	2	1	1	1	15	1	2
	39	0/284*	holarctica	N/D	USA	1959	11	2	4	2	2	2	2	5	2	1	1	4	3	1	1
	40	16 b/sample #796*	holarctica	N/D	Rostov region	1989	14	2	4	2	2	2	3	5	2	1	1	1	3	1	2
	41	1r*	holarctica	N/D	Rostov-on-Don	1981	9	2	6	2	0	2	3	5	2	1	1	1	3	1	2
	42	3 53*	holarctica	N/D	Germany	ND	12	2	5	2	2	2	3	5	2	1	1	1	3	1	1
	43	319/358	holarctica	N/D	Krasnodar Territory	1920	24	2	5	2	5	2	3	5	2	1	1	1	3	1	1
	44	45/an*	holarctica	N/D	unknown	ND	11	2	4	2	2	2	3	5	2	1	1	1	3	1	2
	45	46/6*	holarctica	N/D	Saratov region	1942	11	2	6	2	2	2	3	5	2	1	1	1	3	1	2
	46	503/840	holarctica	N/D	Moscow region	1980	21	2	4	2	2	2	3	5	1	1	1	1	3	1	2
	47	503/840r*	holarctica	N/D	Moscow region	1949	17	2	4	2	0	2	3	5	2	1	1	1	3	1	2
	48	5ground squirrels*	holarctica	Ground squirrels	Rostov region	1945	10	2	6	2	2	2	3	5	2	1	1	1	3	1	2
	49	7 b/sample #816*	holarctica	N/D	Krasnodar Territory	1989	14	2	4	2	2	2	3	5	2	1	1	1	3	1	2
	50	A297(101)*	holarctica	N/D	Kazakhstan, Uralsk region	1985	18	2	4	2	2	2	3	5	2	1	1	1	3	1	2
	51	A299(472)*	holarctica	N/D	Kazakhstan	1986	6	2	7	2	2	2	3	5	2	1	1	1	3	1	2
	52	A408(217)*	holarctica	N/D	Kazakhstan, Uralsk region	1978	16	2	5	2	2	2	3	5	2	1	1	1	3	1	2
	53	Biryuchiy*	holarctica	N/D	Herson region	1962	13	2	4	2	2	2	3	5	2	1	1	1	3	1	2
	54	C12	holarctica	N/D	Stavropol Territory	1974	22	2	4	2	2	2	3	5	2	1	1	1	3	1	2
	55	C13	holarctica	N/D	Stavropol Territory	1959	14	2	4	2	2	2	3	5	2	1	1	1	3	1	2
	56	C22	holarctica	N/D	Azerbaijan	1987	13	2	5	2	2	2	3	5	3	1	1	1	3	1	2
	57	C24	holarctica	N/D	Georgia	1985	14	2	4	2	2	2	3	5	2	0	1	1	3	1	2
	58	C26	holarctica	N/D	Kalmykia	1986	13	2	5	2	2	2	3	5	2	1	1	1	3	1	2
	59	C28	holarctica	N/D	Kalmykia	1985	13	2	5	2	2	2	3	5	2	1	1	1	3	1	2
	60	C30	holarctica	N/D	Stavropol Territory	1986	15	2	4	2	2	2	3	5	2	1	1	1	4	1	2
	61	C31	holarctica	N/D	Stavropol Territory	1986	12	2	4	2	2	2	3	5	2	1	1	1	3	1	2
	62	C34	holarctica	N/D	Krasnodar Territory	1989	14	2	5	2	2	2	3	5	2	1	1	1	3	1	2
	63	C36	holarctica	N/D	Krasnodar Territory	1990	14	2	5	2	2	2	3	5	2	1	1	1	3	1	2
	64	C38	holarctica	N/D	Dagestan	1991	21	2	4	2	2	2	3	5	2	1	1	1	3	1	2
	65	C4	holarctica	N/D	Georgia	1976	17	2	4	2	2	2	3	5	1	1	1	1	3	1	2
	66	C51	holarctica	N/D	Krasnodar Territory	2000	12	2	4	2	2	2	3	5	2	1	1	1	3	1	2
	67	C55	holarctica	N/D	Krasnodar Territory	2000	11	2	4	2	2	2	3	5	2	1	1	1	3	1	2
	68	C56	holarctica	N/D	Krasnodar Territory	2000	9	2	4	2	2	2	3	5	1	1	1	1	3	1	2
	69	C58	holarctica	N/D	Dagestan	1991	11	2	4	2	2	2	3	5	2	1	1	1	3	1	2
	70	C62	holarctica	N/D	Krasnodar Territory	2003	0	2	5	2	2	2	3	5	2	1	1	1	3	1	2
	71	C64	holarctica	N/D	Krasnodar Territory	2003	11	2	4	2	2	2	3	5	2	1	1	1	3	1	2
	72	C65	holarctica	N/D	Krasnodar Territory	2003	11	2	4	2	2	2	3	5	2	1	1	1	3	1	2
	73	C66	holarctica	N/D	Kalmykia	2003	18	2	4	2	4	2	3	5	2	1	1	1	3	1	2
	74	C67	holarctica	N/D	Kalmykia	2003	18	2	4	2	4	2	3	5	2	1	1	1	4	1	1
	75	C68	holarctica	N/D	Stavropol Territory	2003	11	2	4	2	2	2	3	5	2	1	1	1	3	1	2
	76	C69	holarctica	N/D	Stavropol Territory	2003	11	2	4	2	2	2	3	5	2	1	1	1	3	1	2
	77	C7	holarctica	N/D	Stavropol Territory	1967	22	2	4	2	2	2	3	5	2	1	1	1	3	1	2
	78	C70	holarctica	N/D	Stavropol Territory	2003	14	2	4	2	2	2	3	5	2	1	1	1	3	1	2
	79	C71	holarctica	N/D	Stavropol Territory	2003	15	2	4	2	2	2	3	5	2	1	1	1	3	1	2
	80	C72	holarctica	N/D	Stavropol Territory	2003	15	2	4	2	2	2	3	5	2	1	1	1	3	1	2
	81	C76	holarctica	N/D	Stavropol Territory	2003	15	2	4	2	2	2	3	5	2	1	1	1	3	1	2
	82	C77	holarctica	N/D	Stavropol Territory	2003	15	2	4	2	2	2	3	5	2	1	1	1	3	1	2
	83	C80	holarctica	N/D	Krasnodar Territory	2004	10	2	4	2	2	2	3	5	3	1	1	1	3	1	2
	84	C81	holarctica	N/D	Krasnodar Territory	2004	10	2	4	2	2	2	3	5	2	1	1	1	3	1	2
	85	C82	holarctica	N/D	Krasnodar Territory	2007	10	2	4	2	2	2	3	5	2	1	1	1	3	1	2
	86	C84	holarctica	N/D	Krasnodar Territory	2007	10	2	4	2	2	2	3	5	2	1	1	1	3	1	2
	87	C85	holarctica	N/D	Krasnodar Territory	2007	10	2	4	2	2	2	3	5	2	1	1	1	3	1	2
	88	GB*	holarctica	N/D	unknown	1954	7	2	6	2	0	2	3	5	2	1	1	1	3	1	2
	89	I288*	holarctica	N/D	Sakhalin	1975	24	2	4	2	2	2	3	5	2	1	1	1	3	1	2
	90	I305	holarctica	N/D	Chita region	1972	9	0	3	2	2	2	3	5	2	1	1	1	3	1	2
	91	I311*	holarctica	N/D	Sakhalin	1972	22	2	4	2	2	2	3	5	0	1	1	1	3	1	2
	92	I346R*	holarctica	N/D	Buryat Republic	1972	12	2	4	2	2	2	3	5	2	1	1	2	3	1	2
	93	I364*	holarctica	N/D	Irkutsk region	1988	17	2	4	1	2	2	3	5	2	1	1	1	3	1	2
	94	I365 R*	holarctica	N/D	Buryat Republic	1988	12	2	5	2	2	2	3	5	2	1	1	1	3	1	2
	95	I367 R*	holarctica	N/D	Krasnoyarsk Territory	1989	26	2	4	2	2	2	3	5	2	1	1	1	3	1	2
	96	Japonski Downs*	holarctica	N/D	Bulgaria	ND	5	2	4	2	2	2	5	5	2	1	1	1	3	1	2
	97	Kr-16*	holarctica	N/D	Czechoslovakia	1989	12	2	5	2	2	2	3	5	2	1	1	1	19	1	2
	98	M1354*	holarctica	N/D	Astrakhan region	1988	16	2	7	2	2	2	3	5	2	1	1	1	3	1	2
	99	M157*	holarctica	N/D	Chelyabinsk region	ND	9	2	4	2	2	2	3	5	2	1	1	1	3	1	2
	100	M24*	holarctica	N/D	Kuybyshev region	1980	9	2	6	2	2	2	3	5	2	1	1	1	4	1	2
	101	M48*	holarctica	N/D	Astrakhan region	1986	17	2	4	2	2	2	3	5	2	1	1	1	3	1	2
	102	M80*	holarctica	N/D	Tatarstan	1991	15	2	4	2	2	2	3	5	2	1	1	1	3	1	2
	103	OH*	holarctica	N/D	Turkey	1954	16	2	6	2	0	2	3	5	2	1	1	1	4	1	2
	104	Palaearctica Chateauroux*	holarctica	N/D	Bulgaria	ND	12	2	4	2	2	2	3	5	2	1	1	1	3	1	2
	105	R 8/88*	holarctica	N/D	Sweden	ND	18	2	4	2	2	2	3	5	2	1	1	1	3	1	2
	106	R121/81*	holarctica	N/D	Sweden	ND	12	2	4	2	2	2	3	5	2	1	1	1	4	1	1
	107	X1/23	holarctica	Red vole (Myodes rutilus)	Khanty-Mansiysk region	2013	17	2	5	2	2	2	3	5	2	1	1	1	3	1	2
	108	X1/25	holarctica	Red vole (Myodes rutilus)	Khanty-Mansiysk region	2013	17	2	5	2	2	2	3	5	2	1	1	1	3	1	2
	109	X10	holarctica	Human	Khanty-Mansiysk region	2013	10	2	5	2	2	2	3	5	2	1	1	1	3	1	2
	110	X2/26	holarctica	Rodent of the Soricinae fam.	Khanty-Mansiysk region	2013	15	2	5	2	2	2	3	5	2	1	1	1	3	1	2
	111	X3	holarctica	Human	Khanty-Mansiysk region	2013	9	2	5	2	2	2	3	5	2	1	1	1	3	1	2
	112	X3/23	holarctica	Red vole (Myodes rutilus)	Khanty-Mansiysk region	2013	17	2	5	2	2	2	3	5	2	1	1	1	3	1	2
	113	X32	holarctica	Human	Khanty-Mansiysk region	2013	9	2	5	2	2	2	3	5	2	1	1	1	3	1	2
	114	X4	holarctica	Human	Khanty-Mansiysk region	2013	15	2	5	2	2	2	3	5	2	1	1	1	3	1	2
	115	X7	holarctica	Human	Khanty-Mansiysk region	2013	15	2	5	2	2	2	3	5	2	1	1	1	3	1	2
	116	X72	holarctica	Human	Khanty-Mansiysk region	2013	15	2	5	2	2	2	3	5	2	1	1	1	3	1	2
	117	X8K	holarctica	Human	Khanty-Mansiysk region	2013	15	2	5	2	2	2	3	5	2	1	1	1	3	1	2
	118	X8M	holarctica	Human	Khanty-Mansiysk region	2013	15	2	5	2	2	2	3	5	2	1	1	1	3	1	2
	119	BH 8859*	holarctica	N/D	USA	1958	17	2	6	2	0	2	3	5	2	1	1	1	3	1	1
	120	C52(7)*	holarctica	N/D	Krasnodar Territory	2000	12	2	4	2	2	2	3	5	2	1	1	1	3	1	1
	121	9	holarctica	N/D	Moscow region	ND	21	2	4	2	2	2	3	5	2	1	1	1	3	1	2
	122	503	holarctica	N/D	Moscow region	1949	18	2	4	2	2	2	3	5	2	1	1	1	3	1	2
	123	21/400	holarctica	N/D	Moscow region	1949	11	2	7	2	2	2	3	5	2	1	1	1	3	1	2
	124	A1045	holarctica	N/D	Altai Territory	2011	15	2	3	2	2	2	3	5	2	1	1	1	3	1	2
	125	I282	holarctica	N/D	Chita region	1971	9	2	3	2	2	2	3	5	2	1	1	1	3	1	2
	126	I329	holarctica	N/D	Buryat Republic	1974	21	2	3	2	2	2	3	5	0	1	1	1	3	1	1
	127	I346	holarctica	N/D	Buryat Republic	1978	11	2	3	2	2	2	3	5	2	1	1	1	3	1	2
	128	I347	holarctica	N/D	Buryat Republic	1978	11	2	3	2	2	2	3	5	2	1	1	1	3	1	2
	129	I349	holarctica	N/D	Chita region	2006	13	2	3	2	2	2	3	5	0	1	1	1	3	1	2
	130	I365	holarctica	N/D	Buryat Republic	1988	11	2	3	2	2	2	3	5	2	1	1	1	3	1	2
	131	I367	holarctica	N/D	Krasnoyarsk Territory	1989	27	2	3	2	2	2	3	5	2	1	1	1	3	1	2
	132	I373	holarctica	N/D	Chita region	1990	14	2	3	2	2	2	3	5	2	1	1	1	3	1	2
	133	I382	holarctica	N/D	Buryat Republic	1991	15	2	3	1	2	2	3	5	0	1	1	1	3	1	2
	134	I387	holarctica	N/D	Novosibirsk region	2011	7	2	3	2	2	2	3	5	2	1	1	1	3	1	2
	135	I388	holarctica	N/D	Novosibirsk region	2011	21	2	3	2	2	2	3	5	2	1	1	1	3	1	2
	136	Jasoe	holarctica bv. japonica	N/D	Japan	1974	4	2	4	2	1	2	6	5	2	1	1	1	11	1	1
	137	Miura	holarctica bv. japonica	N/D	Japan	1975	4	2	4	2	1	2	8	5	2	2	1	1	10	1	1
	138	Tsuchiya *	holarctica bv. japonica	N/D	Japan	ND	4	2	5	2	1	2	9	5	2	1	1	1	3	1	1
	139	55	holarctica bv. japonica	N/D	unknown	1974	3	2	4	2	1	2	9	5	2	1	1	1	9	1	1
	140	543/6	holarctica bv. japonica	N/D	unknown	1966	3	2	4	2	1	2	9	5	2	1	1	1	9	1	1
	141	117	mediasiatica	N/D	Central Asia, without details	1960	7	8	3	2	6	3	3	3	1	1	1	4	6	1	1
	142	120	mediasiatica	Hare	Central Asia, Bakanas village, Kazakhstan	1960	19	4	3	2	1	3	3	3	1	1	1	4	6	1	1
	143	122*	mediasiatica	Tick R. pumilio	Central Asia, without details	1973	19	12	3	2	1	3	3	3	1	1	1	4	6	1	1
	144	120(113)*	mediasiatica	Hare	Central Asia, Bakanas village, Kazakhstan	1965	25	6	2	2	1	3	3	3	1	1	1	4	6	1	1
	145	150 (31)*	mediasiatica	Hare	Central Asia, Kumozek, Jambyl Province, Kazakhstan	1969	20	12	3	2	1	3	3	3	1	1	1	4	6	1	1
	146	60 (B57)*	mediasiatica	Tick Hyalomma	Central Asia, Chimbay district, Karakalpakstan, Uzbekistan	1960	23	9	6	1	2	2	3	3	1	2	1	4	3	1	1
	147	A116	mediasiatica	Tick D. silvarum	Altai, Altay district, 25-km	2014	52	9	5	6	1	2	3	2	1	1	1	4	13	1	1
	148	A122 (543)*	mediasiatica	Midday gerbil	Central Asia, Almaty region, Kazakhstan	1965	27	6	2	2	1	3	3	3	1	1	1	4	6	1	1
	149	A137	mediasiatica	Tick H. concinna	Altai, Choya district, Paspaul village	2014	32	9	5	6	1	2	3	4	1	1	1	4	13	1	1
	150	A139	mediasiatica	Tick H. concinna	Altai, Choya district, river Achpanak	2014	26	7	5	7	1	2	3	3	1	1	1	4	11	1	1
	151	A142K	mediasiatica	Tick H. concinna	Altai, Choya district, river Uba	2014	28	9	5	6	1	2	3	3	1	1	1	4	13	1	1
	152	A142M	mediasiatica	Tick H. concinna	Altai, Choya district, river Uba	2014	27	9	5	6	1	2	3	3	1	1	1	4	14	1	1
	153	A174	mediasiatica	Tick H. concinna	Altai, Choya district, river Pervaya Uba	2014	30	9	5	6	1	2	3	3	1	1	1	4	13	1	1
	154	A176	mediasiatica	Tick D. silvarum	Altai, Choya district, Karakokcha village	2014	31	9	5	6	1	2	3	3	1	1	1	4	13	1	1
	155	A187	mediasiatica	Tick H. concinna	Altai, Choya district, river Achpanak	2013	30	9	5	6	1	2	3	3	1	1	1	4	13	1	1
	156	A188	mediasiatica	Tick H. concinna	Altai, Choya district, river Achpanak	2013	30	9	5	6	1	2	3	3	1	1	1	4	13	1	1
	157	A199	mediasiatica	Tick D. silvarum	Altai, Choya district, river Uba	2014	32	9	5	6	1	2	3	2	1	1	1	4	12	1	1
	158	A343	mediasiatica	Tick H. concinna	Altai, without details	2013	36	8	5	9	1	2	3	4	1	1	1	4	13	1	1
	159	A373	mediasiatica	Tick D. silvarum	Altai, Mayma district, river B.Tara	2013	53	6	5	5	1	2	3	3	1	1	1	4	11	1	1
	160	A554	mediasiatica	Tick H. concinna	Altai, Eltsovka district, Martynovo village	2011	46	6	5	5	1	2	3	3	1	1	1	4	11	1	1
	161	A678	mediasiatica	Tick Ix. persulcatus	Altai, Pervomayskoye district, Pokrovka village	2011	47	6	6	5	1	2	3	2	1	1	1	4	10	1	1
	162	A82	mediasiatica	Tick D. silvarum	Altai, Choya district, river Pervaya Uba	2014	28	9	5	6	1	2	3	2	1	1	1	4	12	1	1
	163	A823	mediasiatica	Siberian red vole	Altai, Shelabolikha district, Molokovo village	2011	63	6	6	6	1	2	3	3	1	1	1	4	11	1	1
	164	A84	mediasiatica	Tick D. silvarum	Altai, Sovetskoye district, Kolovo village	2014	21	9	5	7	1	2	3	2	1	1	1	4	11	1	1
	165	A99	mediasiatica	Tick H. concinna	Altai, Mayminskiy district, Aleksandrovka village	2013	75	6	5	5	1	2	3	1	1	1	1	4	10	1	1
	166	112	novicida	N/D	USA	1955	32	2	4	2	2	0	3	5	2	2	1	3	30	1	1
	167	320	novicida	N/D	USA	1972	32	2	4	2	2	0	3	3	2	1	1	4	30	1	1
	168	D9876*	novicida-like	N/D	USA, Louisiana	1977	35	2	4	2	2	0	3	5	2	2	1	4	30	1	1
	169	8859	tularensis	N/D	USA	1958	20	2	4	3	2	3	7	5	2	1	2	4	3	1	1
	170	B 399	tularensis	N/D	USA	1972	25	3	4	4	1	4	18	5	2	2	2	4	3	2	1
	171	O328*	tularensis	N/D	Canada	1935	19	2	4	3	2	5	10	5	2	2	2	4	3	1	2
	172	O402*	tularensis	N/D	USA, Maryland	1964	16	2	4	3	2	4	5	5	2	2	2	4	19	1	2
	173	Schu S4	tularensis	N/D	USA	1941	25	3	4	4	4	4	18	5	2	2	2	2	3	2	1
		N/D - data is missed
		* - strains presented in SCRAMB collection only as DNA samples
