# Supplementary material for: Russian isolates enlarge the known geographic diversity of Francisella tularensis subsp. mediasiatica
Source: PLoS One. 2017 Sep 5;12(9):e0183714. doi: 10.1371/journal.pone.0183714 (PMC5584958; doi:10.1371/journal.pone.0183714)
Supplement: S2 Table — (XLSX) [file pone.0183714.s003.xlsx]

## Sheet: strains for wgSNP analysis
Strain	species/subspecies	CladeID	BioProject	BioSample	access_number	FTP_link	fastq_aspera	instrument_model	library_layout
022	Francisella tularensis subsp. holarctica	263	PRJNA77009	SAMN00738512	SRR351989	ftp.sra.ebi.ac.uk/vol1/fastq/SRR351/SRR351989/SRR351989.fastq.gz	fasp.sra.ebi.ac.uk:/vol1/fastq/SRR351/SRR351989/SRR351989.fastq.gz	454 GS FLX	SINGLE
425	Francisella tularensis subsp. holarctica	119857	PRJNA240117	SAMN03251848	SRR2895618	ftp.sra.ebi.ac.uk/vol1/fastq/SRR289/008/SRR2895618/SRR2895618_1.fastq.gz;ftp.sra.ebi.ac.uk/vol1/fastq/SRR289/008/SRR2895618/SRR2895618_2.fastq.gz;	fasp.sra.ebi.ac.uk:/vol1/fastq/SRR289/008/SRR2895618/SRR2895618_1.fastq.gz;fasp.sra.ebi.ac.uk:/vol1/fastq/SRR289/008/SRR2895618/SRR2895618_2.fastq.gz;	Illumina MiSeq	PAIRED
99A-2628	Francisella tularensis subsp. holarctica	1367846	PRJNA212941	SAMN02261485	SRR941994	ftp.sra.ebi.ac.uk/vol1/fastq/SRR941/SRR941994/SRR941994_1.fastq.gz;ftp.sra.ebi.ac.uk/vol1/fastq/SRR941/SRR941994/SRR941994_2.fastq.gz;	fasp.sra.ebi.ac.uk:/vol1/fastq/SRR941/SRR941994/SRR941994_1.fastq.gz;fasp.sra.ebi.ac.uk:/vol1/fastq/SRR941/SRR941994/SRR941994_2.fastq.gz;	Illumina MiSeq	PAIRED
F0673	Francisella tularensis subsp. holarctica	263	SRP003002	SAMN00109681	SRR064394	ftp.sra.ebi.ac.uk/vol1/fastq/SRR064/SRR064394/SRR064394_1.fastq.gz;ftp.sra.ebi.ac.uk/vol1/fastq/SRR064/SRR064394/SRR064394_2.fastq.gz;	fasp.sra.ebi.ac.uk:/vol1/fastq/SRR064/SRR064394/SRR064394_1.fastq.gz;fasp.sra.ebi.ac.uk:/vol1/fastq/SRR064/SRR064394/SRR064394_2.fastq.gz;	Illumina Genome Analyzer II	PAIRED
F092	Francisella tularensis subsp. holarctica	263	PRJEB5252	SAMEA2464132	ERR476741	ftp.sra.ebi.ac.uk/vol1/fastq/ERR476/ERR476741/ERR476741.fastq.gz	fasp.sra.ebi.ac.uk:/vol1/fastq/ERR476/ERR476741/ERR476741.fastq.gz	Ion Torrent PGM	SINGLE
F107	Francisella tularensis subsp. holarctica	263	PRJEB5252	SAMEA2729892	ERR431510	ftp.sra.ebi.ac.uk/vol1/fastq/ERR431/ERR431510/ERR431510.fastq.gz	fasp.sra.ebi.ac.uk:/vol1/fastq/ERR431/ERR431510/ERR431510.fastq.gz	Ion Torrent PGM	SINGLE
F233	Francisella tularensis subsp. holarctica	263	PRJEB5252	SAMEA2609652	ERR538407	ftp.sra.ebi.ac.uk/vol1/fastq/ERR538/ERR538407/ERR538407.fastq.gz	fasp.sra.ebi.ac.uk:/vol1/fastq/ERR538/ERR538407/ERR538407.fastq.gz	Ion Torrent PGM	SINGLE
F49	Francisella tularensis subsp. holarctica	263	PRJEB5252	SAMEA2784364	ERR636248	ftp.sra.ebi.ac.uk/vol1/fastq/ERR636/ERR636248/ERR636248_1.fastq.gz;ftp.sra.ebi.ac.uk/vol1/fastq/ERR636/ERR636248/ERR636248_2.fastq.gz;	fasp.sra.ebi.ac.uk:/vol1/fastq/ERR636/ERR636248/ERR636248_1.fastq.gz;fasp.sra.ebi.ac.uk:/vol1/fastq/ERR636/ERR636248/ERR636248_2.fastq.gz;	Illumina MiSeq	PAIRED
FSC021	Francisella tularensis subsp. holarctica	1088870	PRJNA73369	SAMN00993396	SRR496801	ftp.sra.ebi.ac.uk/vol1/fastq/SRR496/SRR496801/SRR496801.fastq.gz	fasp.sra.ebi.ac.uk:/vol1/fastq/SRR496/SRR496801/SRR496801.fastq.gz	Illumina Genome Analyzer II	SINGLE
FSC162	Francisella tularensis subsp. holarctica	1160704	PRJNA89145	SAMN01047935	SRR507783	ftp.sra.ebi.ac.uk/vol1/fastq/SRR507/SRR507783/SRR507783_1.fastq.gz;ftp.sra.ebi.ac.uk/vol1/fastq/SRR507/SRR507783/SRR507783_2.fastq.gz;	fasp.sra.ebi.ac.uk:/vol1/fastq/SRR507/SRR507783/SRR507783_1.fastq.gz;fasp.sra.ebi.ac.uk:/vol1/fastq/SRR507/SRR507783/SRR507783_2.fastq.gz;	Illumina HiSeq 2000	PAIRED
FSC200	Francisella tularensis subsp. holarctica	351581	PRJNA16087	SAMN01085703	SRR518502	ftp.sra.ebi.ac.uk/vol1/fastq/SRR518/SRR518502/SRR518502_1.fastq.gz;ftp.sra.ebi.ac.uk/vol1/fastq/SRR518/SRR518502/SRR518502_2.fastq.gz;	fasp.sra.ebi.ac.uk:/vol1/fastq/SRR518/SRR518502/SRR518502_1.fastq.gz;fasp.sra.ebi.ac.uk:/vol1/fastq/SRR518/SRR518502/SRR518502_2.fastq.gz;	Illumina HiSeq 2000	PAIRED
FSC250	Francisella tularensis subsp. holarctica	119857	PRJEB4697	SAMEA2240486	ERR351169	ftp.sra.ebi.ac.uk/vol1/fastq/ERR351/ERR351169/ERR351169_1.fastq.gz;ftp.sra.ebi.ac.uk/vol1/fastq/ERR351/ERR351169/ERR351169_2.fastq.gz;	fasp.sra.ebi.ac.uk:/vol1/fastq/ERR351/ERR351169/ERR351169_1.fastq.gz;fasp.sra.ebi.ac.uk:/vol1/fastq/ERR351/ERR351169/ERR351169_2.fastq.gz;	Illumina HiSeq 2000	PAIRED
FSC279	Francisella tularensis subsp. holarctica	119857	PRJEB4697	SAMEA2240488	ERR351170	ftp.sra.ebi.ac.uk/vol1/fastq/ERR351/ERR351170/ERR351170_1.fastq.gz;ftp.sra.ebi.ac.uk/vol1/fastq/ERR351/ERR351170/ERR351170_2.fastq.gz;	fasp.sra.ebi.ac.uk:/vol1/fastq/ERR351/ERR351170/ERR351170_1.fastq.gz;fasp.sra.ebi.ac.uk:/vol1/fastq/ERR351/ERR351170/ERR351170_2.fastq.gz;	Illumina HiSeq 2000	PAIRED
FSC280	Francisella tularensis subsp. holarctica	119857	PRJEB4697	SAMEA2240489	ERR351171	ftp.sra.ebi.ac.uk/vol1/fastq/ERR351/ERR351171/ERR351171_1.fastq.gz;ftp.sra.ebi.ac.uk/vol1/fastq/ERR351/ERR351171/ERR351171_2.fastq.gz;	fasp.sra.ebi.ac.uk:/vol1/fastq/ERR351/ERR351171/ERR351171_1.fastq.gz;fasp.sra.ebi.ac.uk:/vol1/fastq/ERR351/ERR351171/ERR351171_2.fastq.gz;	Illumina HiSeq 2000	PAIRED
FSC285	Francisella tularensis subsp. holarctica	119857	PRJEB4697	SAMEA2240490	ERR351172	ftp.sra.ebi.ac.uk/vol1/fastq/ERR351/ERR351172/ERR351172_1.fastq.gz;ftp.sra.ebi.ac.uk/vol1/fastq/ERR351/ERR351172/ERR351172_2.fastq.gz;	fasp.sra.ebi.ac.uk:/vol1/fastq/ERR351/ERR351172/ERR351172_1.fastq.gz;fasp.sra.ebi.ac.uk:/vol1/fastq/ERR351/ERR351172/ERR351172_2.fastq.gz;	Illumina HiSeq 2000	PAIRED
FTNF002-00	Francisella tularensis subsp. holarctica	19493	PRJNA20197	SAMN02603037	GCA_000017785	ftp://ftp.ncbi.nlm.nih.gov/genomes/all/GCF/000/017/785/GCF_000017785.1_ASM1778v1/GCF_000017785.1_ASM1778v1_genomic.fna.gz
FTT_1	Francisella tularensis subsp. holarctica	119857	PRJNA242267	SAMN03023737	SRR2895373	ftp.sra.ebi.ac.uk/vol1/fastq/SRR289/003/SRR2895373/SRR2895373_1.fastq.gz;ftp.sra.ebi.ac.uk/vol1/fastq/SRR289/003/SRR2895373/SRR2895373_2.fastq.gz;	fasp.sra.ebi.ac.uk:/vol1/fastq/SRR289/003/SRR2895373/SRR2895373_1.fastq.gz;fasp.sra.ebi.ac.uk:/vol1/fastq/SRR289/003/SRR2895373/SRR2895373_2.fastq.gz;	Illumina MiSeq	PAIRED
JAP	Francisella tularensis subsp. holarctica	119857	PRJNA240114	SAMN03252734	SRR2147687	ftp.sra.ebi.ac.uk/vol1/fastq/SRR214/007/SRR2147687/SRR2147687_1.fastq.gz;ftp.sra.ebi.ac.uk/vol1/fastq/SRR214/007/SRR2147687/SRR2147687_2.fastq.gz;	fasp.sra.ebi.ac.uk:/vol1/fastq/SRR214/007/SRR2147687/SRR2147687_1.fastq.gz;fasp.sra.ebi.ac.uk:/vol1/fastq/SRR214/007/SRR2147687/SRR2147687_2.fastq.gz;	Illumina HiSeq 2000	PAIRED
KO971026	Francisella tularensis subsp. holarctica	491121	PRJNA30633	SAMN00000075	SRR000341	ftp.sra.ebi.ac.uk/vol1/fastq/SRR000/SRR000341/SRR000341.fastq.gz	fasp.sra.ebi.ac.uk:/vol1/fastq/SRR000/SRR000341/SRR000341.fastq.gz	454 GS 20	SINGLE
LVS	Francisella tularensis subsp. holarctica	119857	PRJNA344303	SAMN05819066	SRR4292713	ftp.sra.ebi.ac.uk/vol1/fastq/SRR429/003/SRR4292713/SRR4292713.fastq.gz	fasp.sra.ebi.ac.uk:/vol1/fastq/SRR429/003/SRR4292713/SRR4292713.fastq.gz	Ion Torrent PGM	SINGLE
LVS	Francisella tularensis subsp. holarctica	119857	PRJNA344303	SAMN05819070	SRR4292721	ftp.sra.ebi.ac.uk/vol1/fastq/SRR429/001/SRR4292721/SRR4292721.fastq.gz	fasp.sra.ebi.ac.uk:/vol1/fastq/SRR429/001/SRR4292721/SRR4292721.fastq.gz	Ion Torrent PGM	SINGLE
LVS	Francisella tularensis subsp. holarctica	119857	PRJNA344303	SAMN05819071	SRR4292722	ftp.sra.ebi.ac.uk/vol1/fastq/SRR429/002/SRR4292722/SRR4292722.fastq.gz	fasp.sra.ebi.ac.uk:/vol1/fastq/SRR429/002/SRR4292722/SRR4292722.fastq.gz	Ion Torrent PGM	SINGLE
LVS	Francisella tularensis subsp. holarctica	119857	PRJNA344303	SAMN05819073	SRR4292724	ftp.sra.ebi.ac.uk/vol1/fastq/SRR429/004/SRR4292724/SRR4292724.fastq.gz	fasp.sra.ebi.ac.uk:/vol1/fastq/SRR429/004/SRR4292724/SRR4292724.fastq.gz	Ion Torrent PGM	SINGLE
MI001730	Francisella tularensis subsp. holarctica	491122	PRJNA30635	SAMN00000076	SRR000343	ftp.sra.ebi.ac.uk/vol1/fastq/SRR000/SRR000343/SRR000343.fastq.gz	fasp.sra.ebi.ac.uk:/vol1/fastq/SRR000/SRR000343/SRR000343.fastq.gz	454 GS 20	SINGLE
O'HARA	Francisella tularensis subsp. holarctica	263	PRJNA257008	SAMN04260149	SRR3279393	ftp.sra.ebi.ac.uk/vol1/fastq/SRR327/003/SRR3279393/SRR3279393_1.fastq.gz;ftp.sra.ebi.ac.uk/vol1/fastq/SRR327/003/SRR3279393/SRR3279393_2.fastq.gz;	fasp.sra.ebi.ac.uk:/vol1/fastq/SRR327/003/SRR3279393/SRR3279393_1.fastq.gz;fasp.sra.ebi.ac.uk:/vol1/fastq/SRR327/003/SRR3279393/SRR3279393_2.fastq.gz;	Illumina MiSeq	PAIRED
OR96246	Francisella tularensis subsp. holarctica	491123	PRJNA30669	SAMN00000315	SRR000340	ftp.sra.ebi.ac.uk/vol1/fastq/SRR000/SRR000340/SRR000340.fastq.gz	fasp.sra.ebi.ac.uk:/vol1/fastq/SRR000/SRR000340/SRR000340.fastq.gz	454 GS 20	SINGLE
OSU18	Francisella tularensis subsp. holarctica	19493	PRJNA32025	SAMN02641482	GCA_000011405	ftp://ftp.ncbi.nlm.nih.gov/genomes/all/GCF/000/011/405/GCF_000011405.1_ASM1140v1/GCF_000011405.1_ASM1140v1_genomic.fna.gz
PHIT-FT049	Francisella tularensis subsp. holarctica	19493	PRJNA230014	SAMN02641556	GCA_000524575	ftp://ftp.ncbi.nlm.nih.gov/genomes/all/GCF/000/524/575/GCF_000524575.1_ASM52457v1/GCF_000524575.1_ASM52457v1_genomic.fna.gz
RC503	Francisella tularensis subsp. holarctica	491125	PRJNA30637	SAMN00000077	SRR292173	ftp.sra.ebi.ac.uk/vol1/fastq/SRR292/SRR292173/SRR292173.fastq.gz	fasp.sra.ebi.ac.uk:/vol1/fastq/SRR292/SRR292173/SRR292173.fastq.gz	454 GS 20	SINGLE
Tul7/2007	Francisella tularensis subsp. holarctica	119857	SRP003185	SAMN00092746	SRR063416	ftp.sra.ebi.ac.uk/vol1/fastq/SRR063/SRR063416/SRR063416_1.fastq.gz;ftp.sra.ebi.ac.uk/vol1/fastq/SRR063/SRR063416/SRR063416_2.fastq.gz;	fasp.sra.ebi.ac.uk:/vol1/fastq/SRR063/SRR063416/SRR063416_1.fastq.gz;fasp.sra.ebi.ac.uk:/vol1/fastq/SRR063/SRR063416/SRR063416_2.fastq.gz;	Illumina Genome Analyzer II	PAIRED
VT68	Francisella tularensis subsp. holarctica	119857	PRJNA240115	SAMN03251846	SRR2895604	ftp.sra.ebi.ac.uk/vol1/fastq/SRR289/004/SRR2895604/SRR2895604_1.fastq.gz;ftp.sra.ebi.ac.uk/vol1/fastq/SRR289/004/SRR2895604/SRR2895604_2.fastq.gz;	fasp.sra.ebi.ac.uk:/vol1/fastq/SRR289/004/SRR2895604/SRR2895604_1.fastq.gz;fasp.sra.ebi.ac.uk:/vol1/fastq/SRR289/004/SRR2895604/SRR2895604_2.fastq.gz;	Illumina MiSeq	PAIRED
A554	Francisella tularensis subsp. mediasiatica	1405290	PRJNA244815	SAMN02729101	SRR1297110	ftp.sra.ebi.ac.uk/vol1/fastq/SRR129/000/SRR1297110/SRR1297110.fastq.gz	fasp.sra.ebi.ac.uk:/vol1/fastq/SRR129/000/SRR1297110/SRR1297110.fastq.gz	Ion Torrent PGM	SINGLE
FSC147 (GIEM 543)	Francisella tularensis subsp. mediasiatica	19493	PRJNA19571	SAMN02604345	GCA_000018925	ftp://ftp.ncbi.nlm.nih.gov/genomes/all/GCF/000/018/925/GCF_000018925.1_ASM1892v1/GCF_000018925.1_ASM1892v1_genomic.fna.gz
FSC148	Francisella tularensis subsp. mediasiatica	1088877	PRJNA73379	SAMN00993427	SRR496819	ftp.sra.ebi.ac.uk/vol1/fastq/SRR496/SRR496819/SRR496819.fastq.gz	fasp.sra.ebi.ac.uk:/vol1/fastq/SRR496/SRR496819/SRR496819.fastq.gz	Illumina Genome Analyzer II	SINGLE
033	Francisella tularensis subsp. tularensis	263	PRJNA77009	SAMN00738513	SRR351981	ftp.sra.ebi.ac.uk/vol1/fastq/SRR351/SRR351981/SRR351981.fastq.gz	fasp.sra.ebi.ac.uk:/vol1/fastq/SRR351/SRR351981/SRR351981.fastq.gz	454 GS FLX	SINGLE
AK96-2888	Francisella tularensis subsp. tularensis	1288063	PRJNA187567	SAMN01907106	SRR653894	ftp.sra.ebi.ac.uk/vol1/fastq/SRR653/SRR653894/SRR653894_1.fastq.gz;ftp.sra.ebi.ac.uk/vol1/fastq/SRR653/SRR653894/SRR653894_2.fastq.gz;	fasp.sra.ebi.ac.uk:/vol1/fastq/SRR653/SRR653894/SRR653894_1.fastq.gz;fasp.sra.ebi.ac.uk:/vol1/fastq/SRR653/SRR653894/SRR653894_2.fastq.gz;	Illumina Genome Analyzer IIx	PAIRED
AR00-0028	Francisella tularensis subsp. tularensis	1288055	PRJNA187555	SAMN01906986	SRR653886	ftp.sra.ebi.ac.uk/vol1/fastq/SRR653/SRR653886/SRR653886_1.fastq.gz;ftp.sra.ebi.ac.uk/vol1/fastq/SRR653/SRR653886/SRR653886_2.fastq.gz;	fasp.sra.ebi.ac.uk:/vol1/fastq/SRR653/SRR653886/SRR653886_1.fastq.gz;fasp.sra.ebi.ac.uk:/vol1/fastq/SRR653/SRR653886/SRR653886_2.fastq.gz;	Illumina Genome Analyzer IIx	PAIRED
ATCC 6223	Francisella tularensis subsp. tularensis	491120	PRJNA30629	SAMN00000074	SRR292172	ftp.sra.ebi.ac.uk/vol1/fastq/SRR292/SRR292172/SRR292172.fastq.gz	fasp.sra.ebi.ac.uk:/vol1/fastq/SRR292/SRR292172/SRR292172.fastq.gz	454 GS 20	SINGLE
CO00-3111	Francisella tularensis subsp. tularensis	1288065	PRJNA187569	SAMN01907108	SRR653896	ftp.sra.ebi.ac.uk/vol1/fastq/SRR653/SRR653896/SRR653896_1.fastq.gz;ftp.sra.ebi.ac.uk/vol1/fastq/SRR653/SRR653896/SRR653896_2.fastq.gz;	fasp.sra.ebi.ac.uk:/vol1/fastq/SRR653/SRR653896/SRR653896_1.fastq.gz;fasp.sra.ebi.ac.uk:/vol1/fastq/SRR653/SRR653896/SRR653896_2.fastq.gz;	Illumina Genome Analyzer IIx	PAIRED
FSC 198	Francisella tularensis subsp. tularensis	19493	PRJNA17375	SAMEA3138200	GCA_000009325	ftp://ftp.ncbi.nlm.nih.gov/genomes/all/GCF/000/009/325/GCF_000009325.1_ASM932v1/GCF_000009325.1_ASM932v1_genomic.fna.gz
FSC054	Francisella tularensis subsp. tularensis	1088874	PRJNA73375	SAMN00993424	SRR496813	ftp.sra.ebi.ac.uk/vol1/fastq/SRR496/SRR496813/SRR496813.fastq.gz	fasp.sra.ebi.ac.uk:/vol1/fastq/SRR496/SRR496813/SRR496813.fastq.gz	Illumina Genome Analyzer II	SINGLE
FTV	Francisella tularensis subsp. tularensis	263	PRJNA244561	SAMN02870045	SRR2895631	ftp.sra.ebi.ac.uk/vol1/fastq/SRR289/001/SRR2895631/SRR2895631_1.fastq.gz;ftp.sra.ebi.ac.uk/vol1/fastq/SRR289/001/SRR2895631/SRR2895631_2.fastq.gz;	fasp.sra.ebi.ac.uk:/vol1/fastq/SRR289/001/SRR2895631/SRR2895631_1.fastq.gz;fasp.sra.ebi.ac.uk:/vol1/fastq/SRR289/001/SRR2895631/SRR2895631_2.fastq.gz;	Illumina HiSeq 2000	SINGLE
GA02-5383	Francisella tularensis subsp. tularensis	1288059	PRJNA187559	SAMN01907099	SRR653888	ftp.sra.ebi.ac.uk/vol1/fastq/SRR653/SRR653888/SRR653888_1.fastq.gz;ftp.sra.ebi.ac.uk/vol1/fastq/SRR653/SRR653888/SRR653888_2.fastq.gz;	fasp.sra.ebi.ac.uk:/vol1/fastq/SRR653/SRR653888/SRR653888_1.fastq.gz;fasp.sra.ebi.ac.uk:/vol1/fastq/SRR653/SRR653888/SRR653888_2.fastq.gz;	Illumina Genome Analyzer IIx	PAIRED
IL00-4351	Francisella tularensis subsp. tularensis	1288058	PRJNA187558	SAMN01907100	SRR653889	ftp.sra.ebi.ac.uk/vol1/fastq/SRR653/SRR653889/SRR653889_1.fastq.gz;ftp.sra.ebi.ac.uk/vol1/fastq/SRR653/SRR653889/SRR653889_2.fastq.gz;	fasp.sra.ebi.ac.uk:/vol1/fastq/SRR653/SRR653889/SRR653889_1.fastq.gz;fasp.sra.ebi.ac.uk:/vol1/fastq/SRR653/SRR653889/SRR653889_2.fastq.gz;	Illumina Genome Analyzer IIx	PAIRED
Larsen	Francisella tularensis subsp. tularensis	263	PRJNA244555	SAMN02870009	SRR2889937	ftp.sra.ebi.ac.uk/vol1/fastq/SRR288/007/SRR2889937/SRR2889937_1.fastq.gz;ftp.sra.ebi.ac.uk/vol1/fastq/SRR288/007/SRR2889937/SRR2889937_2.fastq.gz;	fasp.sra.ebi.ac.uk:/vol1/fastq/SRR288/007/SRR2889937/SRR2889937_1.fastq.gz;fasp.sra.ebi.ac.uk:/vol1/fastq/SRR288/007/SRR2889937/SRR2889937_2.fastq.gz;	Illumina HiSeq 2000	PAIRED
MA00-2987	Francisella tularensis subsp. tularensis	543737	PRJNA187563	SAMN01907102	SRR653891	ftp.sra.ebi.ac.uk/vol1/fastq/SRR653/SRR653891/SRR653891_1.fastq.gz;ftp.sra.ebi.ac.uk/vol1/fastq/SRR653/SRR653891/SRR653891_2.fastq.gz;	fasp.sra.ebi.ac.uk:/vol1/fastq/SRR653/SRR653891/SRR653891_1.fastq.gz;fasp.sra.ebi.ac.uk:/vol1/fastq/SRR653/SRR653891/SRR653891_2.fastq.gz;	Illumina Genome Analyzer IIx	PAIRED
MD00-2970	Francisella tularensis subsp. tularensis	1288060	PRJNA187562	SAMN01907101	SRR653890	ftp.sra.ebi.ac.uk/vol1/fastq/SRR653/SRR653890/SRR653890_1.fastq.gz;ftp.sra.ebi.ac.uk/vol1/fastq/SRR653/SRR653890/SRR653890_2.fastq.gz;	fasp.sra.ebi.ac.uk:/vol1/fastq/SRR653/SRR653890/SRR653890_1.fastq.gz;fasp.sra.ebi.ac.uk:/vol1/fastq/SRR653/SRR653890/SRR653890_2.fastq.gz;	Illumina Genome Analyzer IIx	PAIRED
MI01-2654	Francisella tularensis subsp. tularensis	1288061	PRJNA187564	SAMN01907104	SRR653892	ftp.sra.ebi.ac.uk/vol1/fastq/SRR653/SRR653892/SRR653892_1.fastq.gz;ftp.sra.ebi.ac.uk/vol1/fastq/SRR653/SRR653892/SRR653892_2.fastq.gz;	fasp.sra.ebi.ac.uk:/vol1/fastq/SRR653/SRR653892/SRR653892_1.fastq.gz;fasp.sra.ebi.ac.uk:/vol1/fastq/SRR653/SRR653892/SRR653892_2.fastq.gz;	Illumina Genome Analyzer IIx	PAIRED
MO02-4195	Francisella tularensis subsp. tularensis	1288056	PRJNA187556	SAMN01907096	SRR653885	ftp.sra.ebi.ac.uk/vol1/fastq/SRR653/SRR653885/SRR653885_1.fastq.gz;ftp.sra.ebi.ac.uk/vol1/fastq/SRR653/SRR653885/SRR653885_2.fastq.gz;	fasp.sra.ebi.ac.uk:/vol1/fastq/SRR653/SRR653885/SRR653885_1.fastq.gz;fasp.sra.ebi.ac.uk:/vol1/fastq/SRR653/SRR653885/SRR653885_2.fastq.gz;	Illumina Genome Analyzer II	PAIRED
NC98-3428	Francisella tularensis subsp. tularensis	1288062	PRJNA187565	SAMN01907105	SRR653893	ftp.sra.ebi.ac.uk/vol1/fastq/SRR653/SRR653893/SRR653893_1.fastq.gz;ftp.sra.ebi.ac.uk/vol1/fastq/SRR653/SRR653893/SRR653893_2.fastq.gz;	fasp.sra.ebi.ac.uk:/vol1/fastq/SRR653/SRR653893/SRR653893_1.fastq.gz;fasp.sra.ebi.ac.uk:/vol1/fastq/SRR653/SRR653893/SRR653893_2.fastq.gz;	Illumina Genome Analyzer IIx	PAIRED
NE03-1457	Francisella tularensis subsp. tularensis	1288057	PRJNA187557	SAMN01907098	SRR653887	ftp.sra.ebi.ac.uk/vol1/fastq/SRR653/SRR653887/SRR653887_1.fastq.gz;ftp.sra.ebi.ac.uk/vol1/fastq/SRR653/SRR653887/SRR653887_2.fastq.gz;	fasp.sra.ebi.ac.uk:/vol1/fastq/SRR653/SRR653887/SRR653887_1.fastq.gz;fasp.sra.ebi.ac.uk:/vol1/fastq/SRR653/SRR653887/SRR653887_2.fastq.gz;	Illumina Genome Analyzer IIx	PAIRED
NE061598	Francisella tularensis subsp. tularensis	19493	PRJNA38289	SAMN02604230	GCA_000023305	ftp://ftp.ncbi.nlm.nih.gov/genomes/all/GCF/000/023/305/GCF_000023305.1_ASM2330v1/GCF_000023305.1_ASM2330v1_genomic.fna.gz
NIH B-38 (ATCC 6223)	Francisella tularensis subsp. tularensis	119856	PRJNA240113	SAMN03219196	SRR2895382	ftp.sra.ebi.ac.uk/vol1/fastq/SRR289/002/SRR2895382/SRR2895382_1.fastq.gz;ftp.sra.ebi.ac.uk/vol1/fastq/SRR289/002/SRR2895382/SRR2895382_2.fastq.gz;	fasp.sra.ebi.ac.uk:/vol1/fastq/SRR289/002/SRR2895382/SRR2895382_1.fastq.gz;fasp.sra.ebi.ac.uk:/vol1/fastq/SRR289/002/SRR2895382/SRR2895382_2.fastq.gz;	Illumina HiSeq 2000	PAIRED
NR-21734 (Schu S4)	Francisella tularensis subsp. tularensis	19493	PRJNA341509	SAMN05725748	GCA_001729605	ftp://ftp.ncbi.nlm.nih.gov/genomes/all/GCF/001/729/605/GCF_001729605.1_ASM172960v1/GCF_001729605.1_ASM172960v1_genomic.fna.gz
NR-21736 (Schu S4)	Francisella tularensis subsp. tularensis	19493	PRJNA341509	SAMN05725749	GCA_001729565	ftp://ftp.ncbi.nlm.nih.gov/genomes/all/GCF/001/729/565/GCF_001729565.1_ASM172956v1/GCF_001729565.1_ASM172956v1_genomic.fna.gz
NR-21737 (Schu S4)	Francisella tularensis subsp. tularensis	19493	PRJNA341509	SAMN05725750	GCA_001729585	ftp://ftp.ncbi.nlm.nih.gov/genomes/all/GCF/001/729/585/GCF_001729585.1_ASM172958v1/GCF_001729585.1_ASM172958v1_genomic.fna.gz
NR-28534 (Schu S4)	Francisella tularensis subsp. tularensis	1341656	PRJNA270247	SAMN03264783	SRR1714339	ftp.sra.ebi.ac.uk/vol1/fastq/SRR171/009/SRR1714339/SRR1714339_1.fastq.gz;ftp.sra.ebi.ac.uk/vol1/fastq/SRR171/009/SRR1714339/SRR1714339_2.fastq.gz;	fasp.sra.ebi.ac.uk:/vol1/fastq/SRR171/009/SRR1714339/SRR1714339_1.fastq.gz;fasp.sra.ebi.ac.uk:/vol1/fastq/SRR171/009/SRR1714339/SRR1714339_2.fastq.gz;	Illumina MiSeq	PAIRED
OK00-2732	Francisella tularensis subsp. tularensis	1288064	PRJNA187568	SAMN01907107	SRR653895	ftp.sra.ebi.ac.uk/vol1/fastq/SRR653/SRR653895/SRR653895_1.fastq.gz;ftp.sra.ebi.ac.uk/vol1/fastq/SRR653/SRR653895/SRR653895_2.fastq.gz;	fasp.sra.ebi.ac.uk:/vol1/fastq/SRR653/SRR653895/SRR653895_1.fastq.gz;fasp.sra.ebi.ac.uk:/vol1/fastq/SRR653/SRR653895/SRR653895_2.fastq.gz;	Illumina Genome Analyzer IIx	PAIRED
OK01-2528	Francisella tularensis subsp. tularensis	1288054	PRJNA187553	SAMN01906959	SRR653884	ftp.sra.ebi.ac.uk/vol1/fastq/SRR653/SRR653884/SRR653884_1.fastq.gz;ftp.sra.ebi.ac.uk/vol1/fastq/SRR653/SRR653884/SRR653884_2.fastq.gz;	fasp.sra.ebi.ac.uk:/vol1/fastq/SRR653/SRR653884/SRR653884_1.fastq.gz;fasp.sra.ebi.ac.uk:/vol1/fastq/SRR653/SRR653884/SRR653884_2.fastq.gz;	Illumina Genome Analyzer IIx	PAIRED
Scherm	Francisella tularensis subsp. tularensis	119856	PRJNA240118	SAMN02769658	SRR1284497	ftp.sra.ebi.ac.uk/vol1/fastq/SRR128/007/SRR1284497/SRR1284497_1.fastq.gz;ftp.sra.ebi.ac.uk/vol1/fastq/SRR128/007/SRR1284497/SRR1284497_2.fastq.gz;	fasp.sra.ebi.ac.uk:/vol1/fastq/SRR128/007/SRR1284497/SRR1284497_1.fastq.gz;fasp.sra.ebi.ac.uk:/vol1/fastq/SRR128/007/SRR1284497/SRR1284497_2.fastq.gz;	Illumina HiSeq 2000	PAIRED
SCHU-P9	Francisella tularensis subsp. tularensis	119856	PRJDA51189	SAMD00008917	DRR000566	ftp.sra.ebi.ac.uk/vol1/fastq/DRR000/DRR000566/DRR000566.fastq.gz	fasp.sra.ebi.ac.uk:/vol1/fastq/DRR000/DRR000566/DRR000566.fastq.gz	Illumina Genome Analyzer II	SINGLE
TI0902	Francisella tularensis subsp. tularensis	19493	PRJNA64439	SAMN02604300	GCA_000248435	ftp://ftp.ncbi.nlm.nih.gov/genomes/all/GCF/000/248/435/GCF_000248435.1_ASM24843v1/GCF_000248435.1_ASM24843v1_genomic.fna.gz
TIGB03 (derived from TI0902)	Francisella tularensis subsp. tularensis	19493	PRJNA64441	SAMN02604301	GCA_000248415	ftp://ftp.ncbi.nlm.nih.gov/genomes/all/GCF/000/248/415/GCF_000248415.1_ASM24841v1/GCF_000248415.1_ASM24841v1_genomic.fna.gz
WY-00W4114	Francisella tularensis subsp. tularensis	19493	PRJNA81045	SAMN03266146	GCA_001011135	ftp://ftp.ncbi.nlm.nih.gov/genomes/all/GCF/001/011/135/GCF_001011135.1_ASM101113v1/GCF_001011135.1_ASM101113v1_genomic.fna.gz
WY96-3418	Francisella tularensis subsp. tularensis	19493	PRJNA18459	SAMN02603036	GCA_000016105	ftp://ftp.ncbi.nlm.nih.gov/genomes/all/GCF/000/016/105/GCF_000016105.1_ASM1610v1/GCF_000016105.1_ASM1610v1_genomic.fna.gz
AL97-2214	Francisella tularensis subsp. novicida	264	PRJNA260088	SAMN03107513	SRR2145979	ftp.sra.ebi.ac.uk/vol1/fastq/SRR214/009/SRR2145979/SRR2145979_1.fastq.gz;ftp.sra.ebi.ac.uk/vol1/fastq/SRR214/009/SRR2145979/SRR2145979_2.fastq.gz;	fasp.sra.ebi.ac.uk:/vol1/fastq/SRR214/009/SRR2145979/SRR2145979_1.fastq.gz;fasp.sra.ebi.ac.uk:/vol1/fastq/SRR214/009/SRR2145979/SRR2145979_2.fastq.gz;	Illumina HiSeq 2000	PAIRED
DPG 3A-IS	Francisella tularensis subsp. novicida	264	PRJNA240119	SAMN02769653	SRR1284500	ftp.sra.ebi.ac.uk/vol1/fastq/SRR128/000/SRR1284500/SRR1284500_1.fastq.gz;ftp.sra.ebi.ac.uk/vol1/fastq/SRR128/000/SRR1284500/SRR1284500_2.fastq.gz;	fasp.sra.ebi.ac.uk:/vol1/fastq/SRR128/000/SRR1284500/SRR1284500_1.fastq.gz;fasp.sra.ebi.ac.uk:/vol1/fastq/SRR128/000/SRR1284500/SRR1284500_2.fastq.gz;	Illumina HiSeq 2000	PAIRED
FSC159	Francisella tularensis subsp. novicida	1088879	PRJNA73383	SAMN00993429	SRR496826	ftp.sra.ebi.ac.uk/vol1/fastq/SRR496/SRR496826/SRR496826.fastq.gz	fasp.sra.ebi.ac.uk:/vol1/fastq/SRR496/SRR496826/SRR496826.fastq.gz	Illumina Genome Analyzer II	SINGLE
FSC595	Francisella tularensis subsp. novicida	1088885	PRJNA73395	SAMN00993438	SRR496840	ftp.sra.ebi.ac.uk/vol1/fastq/SRR496/SRR496840/SRR496840.fastq.gz	fasp.sra.ebi.ac.uk:/vol1/fastq/SRR496/SRR496840/SRR496840.fastq.gz	Illumina Genome Analyzer II	SINGLE
U112	Francisella tularensis subsp. novicida	401614	PRJNA236529	SAMN03107387	SRR2891721	ftp.sra.ebi.ac.uk/vol1/fastq/SRR289/001/SRR2891721/SRR2891721_1.fastq.gz;ftp.sra.ebi.ac.uk/vol1/fastq/SRR289/001/SRR2891721/SRR2891721_2.fastq.gz;	fasp.sra.ebi.ac.uk:/vol1/fastq/SRR289/001/SRR2891721/SRR2891721_1.fastq.gz;fasp.sra.ebi.ac.uk:/vol1/fastq/SRR289/001/SRR2891721/SRR2891721_2.fastq.gz;	Illumina HiSeq 2000	PAIRED
D9876	Francisella tularensis subsp. novicida	1450527	PRJNA235892	SAMN03092276	SRR2175488	ftp.sra.ebi.ac.uk/vol1/fastq/SRR217/008/SRR2175488/SRR2175488_1.fastq.gz;ftp.sra.ebi.ac.uk/vol1/fastq/SRR217/008/SRR2175488/SRR2175488_2.fastq.gz;	fasp.sra.ebi.ac.uk:/vol1/fastq/SRR217/008/SRR2175488/SRR2175488_1.fastq.gz;fasp.sra.ebi.ac.uk:/vol1/fastq/SRR217/008/SRR2175488/SRR2175488_2.fastq.gz;	Illumina HiSeq 2000	PAIRED
F6168	Francisella tularensis subsp. novicida	1452728	PRJNA236045	SAMN03010444	SRR2891677	ftp.sra.ebi.ac.uk/vol1/fastq/SRR289/007/SRR2891677/SRR2891677_1.fastq.gz;ftp.sra.ebi.ac.uk/vol1/fastq/SRR289/007/SRR2891677/SRR2891677_2.fastq.gz;	fasp.sra.ebi.ac.uk:/vol1/fastq/SRR289/007/SRR2891677/SRR2891677_1.fastq.gz;fasp.sra.ebi.ac.uk:/vol1/fastq/SRR289/007/SRR2891677/SRR2891677_2.fastq.gz;	Illumina HiSeq 2000	PAIRED
FSC454 (CCUG 58020)	Francisella hispaniensis	1088883	PRJNA257008	SAMN04328139	SRR3106342	ftp.sra.ebi.ac.uk/vol1/fastq/SRR310/002/SRR3106342/SRR3106342_1.fastq.gz;ftp.sra.ebi.ac.uk/vol1/fastq/SRR310/002/SRR3106342/SRR3106342_2.fastq.gz	fasp.sra.ebi.ac.uk:/vol1/fastq/SRR310/002/SRR3106342/SRR3106342_1.fastq.gz;fasp.sra.ebi.ac.uk:/vol1/fastq/SRR310/002/SRR3106342/SRR3106342_2.fastq.gz	Illumina MiSeq	PAIRED
