# Supplementary material for: Russian isolates enlarge the known geographic diversity of Francisella tularensis subsp. mediasiatica
Source: PLoS One. 2017 Sep 5;12(9):e0183714. doi: 10.1371/journal.pone.0183714 (PMC5584958; doi:10.1371/journal.pone.0183714)
Supplement: S3 Table — (XLSX) [file pone.0183714.s004.xlsx]

## Sheet: Death
		S3 Table. BALB/c mice death after infection with F. tularensis strains of different subspecies
		Subspecies F. tularensis	Strain of	Dose per animal		Day postinfection					Death of	The times to death*	The times to death	The times to death for dose 5CFU/mice,
			F. tularensis	calculated	real	4	5	6	7	8	animals	for each dose	for each strain	calculated for subspecies
		mediasiatica, Altay-origin strains	А678	625	875		5				5	5	5,2 ± 0,5	5,8 ± 0,6
				125	175		5				5	5
				25	35	1	4				5	4,8 ± 0,4
				5	7			5			5	6
			А823	625	937.5		5				5	5	5,5 ± 0,8
				125	187.5		4	1			5	5,2 ± 0,4
				25	37.5		2	2		1	5	6 ± 1,2
				5	7.5		2	2	1		5	5,8 ± 0,8
			554	625	1500		5				5	5	5,15 ± 0,4
				125	300		5				5	5
				25	60		5				5	5
				5	12		2	3			5	5,6 ± 0,5
		mediasiatica, Central Asia	120	625	812.5		5				5	5	5,35 ± 0,8
				125	162.5		5				5	5
				25	32.5		4			1	5	5,6 ± 1,3
				5	6.5		2	2	1		5	5,8 ± 0,8
		holarctica	А1045	625	1062.5		5				5	5	5,75 ± 0,9	6,6 ± 0,8
				125	212.5		2	3			5	5,6 ± 0,5
				25	42.5		2	2	1		5	5,8 ± 0,8
				5	8.5			3	1	1	5	6,6 ± 0,9
			503	625	562.5		5				5	5	5,7 ± 0,9
				125	112.5		4		1		5	5,4 ± 0,9
				25	22.5		2	2	1		5	5,8 ± 0,8
				5	4.5			3	1	1	5	6,6 ± 0,9
		tularensis	SCHU S4	625	1312.5		5				5	5	5,1 ± 0,3	5,4 ± 0,5
				125	262.5		5				5	5
				25	52.5		5				5	5
				5	10.5		3	2			5	5,4 ± 0,5
		The table shows the data of mice death after infection of F. tularensis virulent strains
		The mice (5 per group) were infected subcutaneously following doses: 625, 125, 25 and 5 CFU/mouse.
		To determine the real final infecting dose serial -fold dilution of bacterial cells was plated onto FT- agar and 48 hours later the colonies were counted.
		During the first three days after infection there was not any death; on the eighth day after infection all the mice were dead.
		* Mean ± standard error of the mean (SEM) of times to death are shown.
