# Supplementary material for: Russian isolates enlarge the known geographic diversity of Francisella tularensis subsp. mediasiatica
Source: PLoS One. 2017 Sep 5;12(9):e0183714. doi: 10.1371/journal.pone.0183714 (PMC5584958; doi:10.1371/journal.pone.0183714)
Supplement: S4 Table — (XLSX) [file pone.0183714.s005.xlsx]

## Sheet: weight
	S4 Table. Body weight (g) of preliminarily vaccinated mice after infection with pathogenic strains A678, SСHUS4, and 503.
	Day postinfection	Exp#1			Exp#2			Exp#3			Exp#4
		A678 (ssp. mediasiatica)	SСHU S4 (ssp. tularensis)	503 (ssp. holarctica)	A678 (ssp. mediasiatica)	SСHU S4 (ssp. tularensis)	503 (ssp. holarctica)	A678 (ssp. mediasiatica)	SСHU S4 (ssp. tularensis)	503 (ssp. holarctica)	immune mice			nonimmune mice
											A678 (ssp. mediasiatica)	SСHU S4 (ssp. tularensis)	503 (ssp. holarctica)	A678 (ssp. mediasiatica)	SСHU S4 (ssp. tularensis)	503 (ssp. holarctica)
	0	18.9833	19.539	19.5975	21.0308	20.241	17.2692	18.837	16.5262	19.422	18.837	20.943	18.72	19.539	20.241	17.901
	1	17.784	17.55	19.539	18.837	18.135	16.497	17.784	16.029	17.901	17.667	19.305	18.135	16.731	18.135	15.444
	2	17.433	17.1405	19.539	18.72	17.3745	16.1694	17.55	15.5317	17.6377	17.55	18.603	17.784	17.1112	15.795	14.625
	3	17.433	17.2282	19.4805	19.188	17.9302	16.38	17.784	15.9705	18.018	17.55	18.3397	18.018	16.0582	14.508	13.221
	4	17.433	17.784	19.773	19.3342	18.3982	16.614	18.486	16.0582	18.0765	17.784	18.1642	18.252	14.8298	14.274	13.221
	5	17.55	17.667	18.954	19.773	18.3105	16.614	17.784	15.21	18.603	17.55	18.72	18.018	13.572	death	12.87
	6	16.5847	17.7255	20.124	19.1002	18.252	16.965	19.305	18.018	18.3397	19.617	18.135	18.486	death		death
	7	17.433	17.55	20.2702	18.837	18.252	17.082	18.837	17.784	18.3397	18.837	18.6615	18.603
	8	18.213	18.0472	20.358	19.422	18.7492	17.667	19.539	18.291	18.837	19.539	18.837	19.071
	10	18.525	18.5738	21.2647	19.7145	19.305	17.901	19.929	18.993	19.305	19.929	19.0125	19.422
	11	18.837	18.3982	21.411	20.124	19.3342	18.018	20.124	19.305	19.773	20.124	18.603	19.656
	12	19.227	18.8955	21.177	20.475	19.539	18.018	20.475	19.305	20.007	20.475	18.954	19.773
	The table shows the results of four independent experiments, indicated as Exp#1, Exp#2, Exp#3 and Exp#4.
	Mice were immunized with F. tularensis vaccine strain 15 NIIEG (20 CFU per mice). 21 days after immunization, mice were challenged whit virulent strains of F. tularensis (1000 CFU per mouse).
	Body weight loss of immunized mice were monitored every day for 12 days.
	Mice were weighed on a group of 6 animals (or less in case of mice death) in a special tray and average weight was calculated.
	Besides, in experiment #4 we demonstrated the weight of nonimmune mice infected with F. tularensis virulent strains (negative control)
